# Supplementary material for: Connection between the Gut Microbiota of Largemouth Bass (Micropterus salmoides) and Microbiota of the Pond Culture Environment
Source: Microorganisms. 2021 Aug 19;9(8):1770. doi: 10.3390/microorganisms9081770 (PMC8402112; doi:10.3390/microorganisms9081770)
Supplement: Supplementary file 1 [file microorganisms-09-01770-s001.zip]

Archive with 3 entries (3 files):
- Table_S1.csv
- Figure_S2.tif
- Figure_S1.tif
