# Supplementary material for: Connection between the Gut Microbiota of Largemouth Bass (Micropterus salmoides) and Microbiota of the Pond Culture Environment
Source: Microorganisms. 2021 Aug 19;9(8):1770. doi: 10.3390/microorganisms9081770 (PMC8402112; doi:10.3390/microorganisms9081770)
Supplement: Supplementary file 1 [file microorganisms-09-01770-s001.zip › Table_S1.csv]

SampleID	WJunPond	WAugPond	WOctPond
pH	7.83¡À0.04a	7.51¡À0.05b	8.48¡À0.21a
WT	30.35¡À0.53a	31.59¡À0.10a	25.15¡À0.66b
TDS	0.23¡À0.01ab	0.20¡À0.01b	0.27¡À0.01a
ORP	156.10¡À26.45	158.77¡À0.29	870.90¡À298.47
DO	5.45¡À0.94ab	4.17¡À0.38b	7.03¡À0.49a
Cond	393.37¡À18.41	345.49¡À20.43	425.43¡À26.56
phosphate	0.96¡À0.25	0.59¡À0.04	0.86¡À0.09
TP	1.31¡À0.23	1.48¡À0.03	1.36¡À0.20
TN	6.32¡À0.65b	8.15¡À1.19ab	10.18¡À0.92a
Nitrate-nitrogen	4.97¡À0.45	5.18¡À0.83	3.19¡À0.85
Nitrite-nitrogen	0.09¡À0.08b	1.14¡À0.09a	1.35¡À0.25a
Ammonia-nitrogen	0.67¡À0.06b	0.54¡À0.27ab	1.16¡À0.11a
unionized-ammonia	0.04¡À0.00	0.02¡À0.01	0.22¡À0.08
CODMn	6.08¡À0.77b	8.70¡À0.20ab	12.29¡À1.61a
Chla	69.12¡À24.92	108.82¡À32.26	163.20¡À30.34
